# Supplementary material for: Surgery After Surgery for Vestibular Schwannoma: A Case Series
Source: Front Oncol. 2020 Dec 18;10:588260. doi: 10.3389/fonc.2020.588260 (PMC7775645; doi:10.3389/fonc.2020.588260)
Supplement: Supplementary file 1 [file Table_1.xlsx]

## Sheet: Sheet1
Number	Sex	Age	Place of the I-surgery	Year of the I-surgery	Year of the R-surgery	Time to R-surgery (years)	Facial neurorrhaphy	Facial neurorrhaphy	I-surgery radical?	SRS	NF2	HB before R-surgery	mRS before R-surgery	Side of the rVS	rVS location	Max. rVS size (mm)	Volume of the rVS	rVS approach	HB after R-surgery	FN function outcome	Follow-up (years)	mRS at follow-up	Complications
1	F	55	other department	2008	2013	5	Classic HFN before revision surgery	no	no	yes, 2011	no	4	2	left	IAC+CPA	38	22.0854	RSA + TLA	3	improvement	2	3	hematoma in an abdomen
2	M	54	our department	1996	2004	8	no	no	yes	no	no	2	2	left	IAC+CPA	32	8.37758	RSA	4	worsened	8	1
3	F	32	other department	2001	2005	4	classic HFA before revision surgery	no	no	no	no	3	2	left	IAC+CPA	19	1.55195	TLA	3	unchanged	7	1
4	M	59	other department	1996	2005	9	no	no	no	no	no	6	5	right	IAC+CPA	51	44.6483	RSA	6	unchanged	N/A	5
5	M	50	other department	1994	2010	16	no	no	no	yes, 2009	no	6	2	left	IAC+CPA	42	20.3198	RSA	6	unchanged	2	2
6	F	46	other department	2008	2011	3	HHFN after revision surgery	no	N/A	yes, 2009	no	3	2	right	IAC+CPA	30	5.27787	RSA	3	unchanged	2	1
7	F	56	other department	2002	2011	9	no	no	no	no	no	3	2	right	IAC+CPA	17	0.712094	RSA	2	improvement	1	1
8	M	53	other department	2017	2017	0.833	HHFN during revision surgery	yes	no	no	no	6	2	right	IAC+CPA	24	2.51327	TLA	3	improvement	1	1
9	M	53	other department	2011	2015	4	HHFN during revision surgery	yes	no	no	no	6	2	right	IAC	23	6.37	TLA	3	improvement	1.5
10	F	46	other department	2014	2014	0.833	HHFN during revision surgery	yes	no	no	no	6	2	right	IAC	8	0.268083	TLA	3	improvement	2	1	rhinorrhea
11	F	25	other department	2013	2014	1	HHFN during revision surgery	yes	no	no	no	6	2	right	IAC	24	7.24	TLA	3	improvement	3.25	1
12	F	54	other department	2013	2014	1	HHFN during revision surgery	yes	no	no	no	6	2	right	IAC+CPA	20	4.18879	RSA	3	improvement	2	2	otorrhea, otitis
13	M	22	other department	2014	2015	0.667	HHFN during revision surgery	yes	no	no	yes	6	2	left	IAC	6	0.0502655	TLA	3	improvement	3	1
14	M	27	other department	2010	2011	0.833	HHFN during revision surgery	yes	no	no	yes	6	2	left	IAC	23	6.37	TLA	4	improvement	8	2
15	F	37	other department	2014	2017	3	no	no	no	yes, twice 2017	no	6	2	left	IAC+CPA	40	21.9911	RSA	5	improvement	0.5	2
16	F	22	our department	2008	2016	8	no	no	yes	no	yes	4	2	right	IAC+CPA	31	5.85959	RSA	4	unchanged	2	3
17	M	31	our department	2009	2013	4	HHFN after revision surgery	no	yes	no	yes	6	2	right	IAC+CPA	30	5.5292	TLA	3	improvement	1	1	otorrhea
18	F	41	other department	2005	2016	11	no	no	no	no	no	6	2	right	IAC+CPA	12	0	RSA	3	improvement	0.25	1
19	F	30	our department	2006	2015	9	no	no	yes	no	no	4	2	right	IAC+CPA	23	4.504	RSA + TLA	6	worsened	3
20	F	27	our department	2002	2012	9	no	no	yes	no	yes	6	2	left	IAC+CPA	25	8.18123	RSA	6	unchanged	6	2
21	M	68	our department	1993	2012	19	no	no	yes	no	no	6	2	right	IAC+CPA	20	1.50796	TLA	6	unchanged	6	2
22	F	22	other department	2006	2010	4	no	no	no	no	yes	3	2	left	IAC+CPA	26	6.7251	RSA	2	improvement	7	1
23	F	52	our department	2000	2009	9	no	no	yes	no	yes	3	2	left	IAC	12	0.402124	TLA	1	improvement	7
24	M	31	our department	1995	2008	13	Classic HFN before revision surgery	yes	yes	no	no	6	2	left	petrous apex	33	18.8166	MFA	4	improvement	11	2
25	F	50	our department	1993	2008	15	Classic HFN before revision surgery	no	yes	no	no	6	2	right	CPA	14	1.43675	RSA	3	improvement	1	1
26	M	53	our department	2004	2008	4	no	no	yes	no	no	3	2	left	IAC+CPA	15	0.502655	TLA	2	improvement	4	1
27	M	52	our department	1996	2002	6	no	no	yes	no	no	6	2	left	IAC	19	1.43257	TLA	3	improvement	4	2
28	F	45	other department	2016	2018	1	HHFN during revision surgery	yes	N/A	no	no	6	2	right	IAC	9	0.169646	TLA	3	improvement	1	1
29	M	30	other department	2018	2018	0.5	HHFN during revision surgery	yes	no	no	no	6	2	right	IAC	10	0.256563	TLA	3	improvement	0.5	1
			Abbreviations: ; FN – facial nerve; HB – House–Brackmann grade; HHFN – hemihypoglossal-facial neurorrhaphy; I-surgery – initial surgery; MFA – middle fossa approach; mRS – Modified Rankin Scale; N/A – not available; NF2 – neurofibromatosis type 2; R-surgery – revision surgery; RSA – retrosigmoid approach; rVS – recurrent or remnant vestibular schwannoma; SRS – stereotactic radiosurgery; TLA – tra…
